# Supplementary material for: The Natural Alkaloid Tryptanthrin Induces Apoptosis-like Death in Leishmania spp
Source: Trop Med Infect Dis. 2022 Jun 20;7(6):112. doi: 10.3390/tropicalmed7060112 (PMC9231190; doi:10.3390/tropicalmed7060112)
Supplement: Supplementary file 1 [file tropicalmed-07-00112-s001.zip]

Archive with 1 entries (1 files):
- tropicalmed-1751735-supplementary.pdf
